# Supplementary material for: Mental Health Challenges and Barriers to Veterans’ Adjustment to Civilian Life on the U.S.–Mexico Border
Source: Healthcare (Basel). 2025 Jan 22;13(3):220. doi: 10.3390/healthcare13030220 (PMC11817780; doi:10.3390/healthcare13030220)
Supplement: Supplementary file 1 [file healthcare-13-00220-s001.zip]

Archive with 1 entries (1 files):
- healthcare-3375031-supplementary.pdf
